# Supplementary material for: Racial and Ethnic Disparities in the Outcomes and Treatment of Patients Admitted with Heart Failure: A Nationwide Analysis
Source: J Clin Med. 2024 Dec 24;14(1):18. doi: 10.3390/jcm14010018 (PMC11722288; doi:10.3390/jcm14010018)
Supplement: Supplementary file 1 [file jcm-14-00018-s001.zip]

Archive with 1 entries (1 files):
- jcm-3338432-supplementary.pdf
